# Supplementary material for: Synaptic and intrinsic membrane defects disrupt early neural network dynamics in Down syndrome
Source: Nat Commun. 2026 Jan 22;17:1287. doi: 10.1038/s41467-025-68048-x (PMC12868644; doi:10.1038/s41467-025-68048-x)
Supplement: Supplementary file 11 — Source Data [file 41467_2025_68048_MOESM11_ESM.xlsx]

## Sheet: Fig 1C
	Weighted Mean Firing rate (Hz)
		D21										T21
	Week	4	5	6	7	8	9	10	11	12	14	4	5	6	7	8	9	10	11	12	14
		2.09	2.9	3.61	3.82	5.43	5.9	8.34	11.21	12.21	13.32	1	2.1	1.69	3.06	1.48	2.3	2.01	1.21	2.5	2.94
		1.66	2.73	3.51	3.67	5.25	5.55	5.34	5.54	10.01	10.57	0.47	1.1	1.19	1.32	1.41	1.32	1.59	1.06	1.42	1.36
		1.62	2.71	3.01	3.21	5.08	5.03	5.26	5.09	7.81	8.38	0.46	0.91	0.99	1.31	1.38	1.32	1.32	0.84	1.03	1.11
		1.55	2.48	2.97	3.17	3.88	4.77	5.05	4.57	7.65	1.24	0.23	0.87	0.82	1.11	1.04	1.23	1.29	0.72	1.01	1.08
		1.43	2.41	2.6	2.96	3.28	3.99	3.81	3.07			0.18	0.62	0.66	1	0.99	1.05	1.05	0.37
		1.11	2.37	1.98	2.95	3.14	3.47	3.19				0.18	0.47	0.63	0.52	0.96	0.72	0.67
		1.06	2.09	1.78	2.92	2.95	3.42	2.45				0.16	0.34	0.41	0.46	0.62	0.48	0.61
		0.3	1.82	1.65	2.17	2.87	2.27	1.42					0.34	0.33	0.4	0.35	0.36
			1.66	1.55	1.92	2.85	1.88						0.19	0.27	0.4
			1.37	1.44	1.46	1.94	1.84
			0.52	0.65	0.98	1.11	1.18
	Mean	1.3525	2.09636	2.25	2.65727	3.43455	3.57273	4.3575	5.896	9.42	8.3775	0.382857	0.771111	0.776667	1.06444	1.02875	1.0975	1.22	0.84	1.49	1.6225
	SEM	0.18932	0.213704	0.286287	0.273363	0.413705	0.48972	0.756519	1.39211	1.0746	2.58488	0.114408	0.194582	0.152671	0.280348	0.140566	0.216817	0.18768	0.145017	0.349643	0.443629
	No of Wells (inluding quiet wells)	8	11	11	11	11	11	8	5	4	4	7	9	9	9	8	8	7	5	5	4
	Week	4	5	6	7	8	9	10	11	12	14
	P value (D21 vs T21)	0.000993191	0.000280941	0.000478691	0.000775451	0.000173531	0.000783789	0.00231572	0.00685831	0.000417823	0.0420164
	Test	Unpaired t-test	Unpaired t-test	Unpaired t-test	Unpaired t-test	Unpaired t-test	Unpaired t-test	Unpaired t-test	Unpaired t-test	Unpaired t-test	Unpaired t-test

## Sheet: Fig 1D
	Electrode Bursts
	Spikes per burst
		D21										T21
	Week	4	5	6	7	8	9	10	11	12	14	4	5	6	7	8	9	10	11	12	14
		35.63	61.27	55.37	50.89	78.77	74.02	87.24	82.33	74.98	79.19	27.33	15.38	16.43	55.13	14.33	12.56	14.78	12.9	21.07	21.01
		27.75	42.12	50.07	50.09	62.9	72.97	76.69	62.18	66.9	58.42	11.48	11.94	12.14	15.9	11.93	9.87	12.53	12.8	17.51	16.04
		24.13	41.67	49.6	49.05	48.29	72.1	73.37	58.88	50.27	31.98	10.32	11.5	11.91	14.04	11.24	9.13	11.27	9.69	16.46	14.98
		18.25	35.95	48.52	44.98	47.02	56.41	44.31	53.35	25.56	8.85	8.53	10.75	10.76	10.52	11.1	9.02	10.98	7.5	8.26	13.79
		14.3	35.72	38.28	39.21	45.69	48.89	35.49	23.84			8.05	10.31	10.23	10.36	10.56	8.89	9.99	6.96	7.41
		11.65	22.74	37.99	37.68	44.49	41.76	23.79				7.28	8.13	9.54	9.64	10.12	8.86	9.88
		10.24	19.01	33.08	34.8	41.57	40.73	21.09					7.54	8.34	9.19	9.5	8.22	9.11
		10.19	15.88	23.11	33.38	31.42	30.74	15.98					7.25	7.46	8.04	8.74	7.04
			13.14	15.2	18.37	18.51	26.95						7.2	7.15	7.39
			10.76	9.9	15.89	13.04	22.26
			9.03	8.52	9.66	7.9	9.77
	Mean	19.0175	27.9355	33.6036	34.9091	39.9636	45.1455	47.245	56.116	54.4275	44.61	12.165	10	10.44	15.5789	10.94	9.19875	11.22	9.97	14.142	16.455
	SEM	3.30168	4.99925	5.13857	4.35738	6.39119	6.61961	9.91719	9.43657	10.9109	15.3427	3.09763	0.917179	0.957442	5.02711	0.60235	0.560827	0.727199	1.26161	2.68916	1.58635
	No of Wells (inluding quiet wells)	8	11	11	11	11	11	8	5	4	4	7	9	9	9	8	8	7	5	5	4
	Week	4	5	6	7	8	9	10	11	12	14
	P value (D21 vs T21)	0.0813	0.00502972	0.000818242	0.0097	0.0013308	0.000262825	0.0049762	0.00127671	0.00515127	0.117746
	Test	Mann-Whitney test	Unpaired t-test	Unpaired t-test	Mann-Whitney test	Unpaired t-test	Unpaired t-test	Unpaired t-test	Unpaired t-test	Unpaired t-test	Unpaired t-test
	Burst Duration (s)
		D21										T21
	Week	4	5	6	7	8	9	10	11	12	14	4	5	6	7	8	9	10	11	12	14
		0.56	0.67	0.68	0.68	0.82	0.82	0.84	0.7	0.71	0.75	0.96	0.59	0.57	0.59	0.46	0.4	0.46	0.39	0.48	0.46
		0.47	0.66	0.67	0.63	0.7	0.8	0.8	0.68	0.68	0.62	0.36	0.5	0.57	0.57	0.42	0.39	0.46	0.38	0.42	0.44
		0.44	0.56	0.63	0.59	0.66	0.75	0.72	0.65	0.58	0.48	0.35	0.43	0.41	0.52	0.37	0.35	0.4	0.34	0.36	0.38
		0.41	0.52	0.57	0.59	0.63	0.72	0.53	0.62	0.45	0.31	0.27	0.38	0.4	0.4	0.36	0.34	0.35	0.3	0.33	0.3
		0.39	0.52	0.52	0.58	0.55	0.7	0.45	0.44			0.2	0.34	0.39	0.39	0.35	0.31	0.35	0.23	0.32
		0.3	0.51	0.5	0.51	0.54	0.53	0.44				0.16	0.31	0.37	0.39	0.33	0.29	0.32
		0.26	0.43	0.49	0.49	0.52	0.52	0.42					0.29	0.34	0.34	0.31	0.27	0.29
		0.23	0.4	0.49	0.48	0.48	0.5	0.42					0.25	0.21	0.29	0.31	0.26
			0.35	0.41	0.43	0.41	0.45						0.24	0.18	0.26
			0.31	0.3	0.37	0.35	0.4
			0.28	0.28	0.27	0.25	0.33
	Mean	0.3825	0.473636	0.503636	0.510909	0.537273	0.592727	0.5775	0.618	0.605	0.54	0.383333	0.37	0.382222	0.416667	0.36375	0.32625	0.375714	0.328	0.382	0.395
	SEM	0.03972	0.0396868	0.0404581	0.0364181	0.0493244	0.0514709	0.0634921	0.0465188	0.0586657	0.0944281	0.119796	0.0392994	0.0447455	0.0395109	0.0187023	0.0186066	0.0251526	0.0292233	0.0300666	0.0359398
	No of Wells (inluding quiet wells)	8	11	11	11	11	11	8	5	4	4	7	9	9	9	8	8	7	5	5	4
	Week	4	5	6	7	8	9	10	11	12	14
	P value (D21 vs T21)	0.345	0.0832119	0.0593441	0.0970796	0.0105468	0.00055028	0.0150714	0.000747256	0.00863179	0.201257
	Test	Mann-Whitney test	Unpaired t-test	Unpaired t-test	Unpaired t-test	Unpaired t-test	Unpaired t-test	Unpaired t-test	Unpaired t-test	Unpaired t-test	Unpaired t-test
	Inter-burst Interval (s)
		D21										T21
	Week	4	5	6	7	8	9	10	11	12	14	4	5	6	7	8	9	10	11	12	14
		86.02	78.46	77.26	40.98	66.72	60.21	43.69	42.63	13.81	30.7	105.89	77.35	83.19	63.98	91.15	78.55	82.2	85.56	65.39	53.01
		70.47	50.26	54.97	40.27	41.26	49.08	42.29	25.08	12.76	8.73	75.03	59.28	76.67	60.74	73	74.15	49.51	69.72	61.1	45.87
		47.31	33.27	46.39	35.97	40.87	42.57	24.92	22.49	10.79	8.2	59.35	58.85	51.82	52.04	66.08	39.57	42.29	65.22	30.83	42.98
		44.57	31.71	46.15	33.69	32.91	39.82	23.13	18.12	8.82	7.68	54.19	57.65	50.73	49.7	54.74	37.13	38.92	44.19	18.59	39.27
		43.74	30.59	43.46	31.8	28.33	35.48	22.87	8.1			51.54	50.99	44.48	45.1	35.83	34.43	35.47	32.22	17.14
		34.52	30.23	32.26	30.26	24.74	28.87	20.59				20.42	48.31	41.97	44.29	29.55	34.34	32.12
		33.42	30	27.35	26.74	23.93	25.77	14.54					41.86	33.28	42.55	27.09	25.97	25.16
		26.51	29.81	26.12	25.14	22.33	21.44	13.37					40.3	24.41	21.83	21.29	24.46
			27.72	23.99	22.5	20.17	20.57						33.09	11.23	21.61
			22.84	23.56	22.47	13.15	20.49
			19.25	16.94	16.28	8.55	19.68
	Mean	48.32	34.9218	38.0409	29.6455	29.36	33.0891	25.675	23.284	11.545	13.8275	61.07	51.9644	46.42	44.6489	49.8413	43.575	43.6671	59.382	38.61	45.2825
	SEM	7.1165	4.93453	5.33578	2.35999	4.828	4.08378	4.0461	5.63624	1.10311	5.62825	11.543	4.3881	7.66833	4.95674	8.93556	7.39195	7.04813	9.47316	10.3568	2.90848
	No of Wells (inluding quiet wells)	8	11	11	11	11	11	8	5	4	4	7	9	9	9	8	8	7	5	5	4
	Week	4	5	6	7	8	9	10	11	12	14
	P value (D21 vs T21)	0.342032	0.0057	0.368937	0.00950505	0.0447535	0.31	0.0395839	0.0112756	0.0552447	0.00253949
	Test	Unpaired t-test	Mann-Whitney test	Unpaired t-test	Unpaired t-test	Unpaired t-test	Mann-Whitney test	Unpaired t-test	Unpaired t-test	Unpaired t-test	Unpaired t-test

## Sheet: Fig 1E
	Network Bursts
	Network burst frequency
		D21										T21
	Week	4	5	6	7	8	9	10	11	12	14	4	5	6	7	8	9	10	11	12	14
		0.082	0.059	0.136	0.094	0.129	0.095	0.131	0.101	0.099	0.091	0	0.069	0.059	0.039	0.039	0.054	0.076	0.048	0.053	0.059
		0.061	0.054	0.107	0.089	0.087	0.077	0.099	0.078	0.073	0.089	0	0.046	0.028	0.026	0.029	0.047	0.046	0.046	0.044	0.056
		0.036	0.051	0.106	0.074	0.079	0.071	0.098	0.054	0.064	0.088	0	0.018	0.023	0.023	0.028	0.037	0.044	0.039	0.044	0.054
		0.033	0.048	0.089	0.048	0.071	0.062	0.083	0.048	0.054	0.079	0	0.016	0.021	0.023	0.018	0.033	0.043	0.036	0.034	0.051
		0.029	0.046	0.051	0.043	0.066	0.061	0.052	0.048			0	0.004	0.011	0.021	0.018	0.029	0.039	0.031	0.034
		0.028	0.043	0.044	0.042	0.064	0.059	0.05							0.018	0.016	0.026	0.032
		0.026	0.039	0.029	0.039	0.062	0.053	0.049							0.016	0.008	0.024	0.029
			0.036	0.024	0.036	0.051	0.049	0.046							0.006	0.004	0.017
			0.034	0.019	0.036	0.036	0.04								0.001
			0.034	0.008	0.029	0.036	0.031
			0.003		0.019	0.034	0.028
	Mean	0.0421429	0.0406364	0.0613	0.0499091	0.065	0.0569091	0.076	0.0658	0.0725	0.08675	0	0.0306	0.0284	0.0192222	0.02	0.033375	0.0441429	0.04	0.0418	0.055
	SEM	0.00801614	0.00451316	0.0141044	0.00742533	0.00834593	0.00600826	0.0111548	0.0103942	0.00964797	0.00265754	0	0.0118136	0.00813388	0.00370352	0.00407519	0.00433811	0.00582044	0.00314643	0.00358329	0.00168325
	No of Wells (inluding quiet wells)	8	11	11	11	11	11	8	5	4	4	7	9	9	9	8	8	7	5	5	4
	Week	4	5	6	7	8	9	10	11	12	14
	P value (D21 vs T21)	0.0006	0.342991	0.142323	0.0021	0.000476914	0.00903657	0.0078	0.0448466	0.0137353	5.49424e-05
	Test	Mann-Whitney test	Unpaired t-test	Unpaired t-test	Mann-Whitney test	Unpaired t-test	Unpaired t-test	Mann-Whitney test	Unpaired t-test	Unpaired t-test	Unpaired t-test
	Spikes per burst
		D21										T21
	Week	4	5	6	7	8	9	10	11	12	14	4	5	6	7	8	9	10	11	12	14
		2192.55	3103.66	5654.39	4790.23	6279.19	5975.9	5313.97	12823.7	10643.8	9040.78	0	416.19	373.285	739.875	786.291	692.909	942.333	712.416	1281.07	1582.79
		1899.75	3073.03	3846.17	4565.46	4751.24	4198.03	4947.35	4373.83	9580.9	8256.85	0	306.321	266.081	635.25	391.1	669.333	661.541	619.178	592.185	1065.11
		1852.94	2540.05	2207.87	3662.41	2676.59	3998.84	3498.1	2989.79	8517.97	7178.92	0	77.181	260.529	463	312	631.333	645.269	279.09	391.333	605.096
		1341.73	2521.09	1326.23	2765.74	1817.81	3461.5	2310.56	2938.72	4744.4	174.645	0	69.6	144.615	261.928	220.545	375.62	518.95	206.947	375	573.916
		1076.59	2466.19	1152.8	2040.73	1655.72	2675.82	1751.17	966.862			0	44.666	98.142	205	183.882	323.277	439.535	190.448	176.38
		749.294	2371.48	1134.45	1814.59	1626.2	2396.66	898.387							178.785	166.611	163.571	253.391
		666.1	1917.75	1029.18	1668.33	1547.88	1670.32	491.656							157.846	155.333	110.6	148.611
			1526.54	1004.18	1528.5	1008	631.135	397.678							116.7	118.818	72.913
			1087.12	911.307	1186.11	786.409	433.878								71.454
			927.208	548.6	761	567.581	333.181
			474.5		262.103	374.743	314.107
	Mean	1396.99	2000.78	1881.52	2276.84	2099.21	2371.76	2451.11	4818.58	8371.77	6162.8	0	182.792	228.53	314.426	291.823	379.944	515.661	401.616	563.194	956.73
	SEM	226.41	266.804	514.377	451.865	554.947	571.442	687.906	2073.57	1284.63	2032.21	0	75.0929	48.6985	80.0855	77.4287	90.805	101.118	109.87	191.151	236.977
	No of Wells (inluding quiet wells)	8	11	11	11	11	11	8	5	4	4	7	9	9	9	8	8	7	5	5	4
	Week	4	5	6	7	8	9	10	11	12	14
	P value (D21 vs T21)	0.000436606	0.000523781	0.0007	0.00112437	0.0002	0.00934448	0.0220776	0.0660863	0.000254046	0.0438118
	Test	Unpaired t-test	Unpaired t-test	Mann-Whitney test	Unpaired t-test	Mann-Whitney test	Unpaired t-test	Unpaired t-test	Unpaired t-test	Unpaired t-test	Unpaired t-test

## Sheet: Fig1F
	Synchrony metric
		D21										T21
	Week	4	5	6	7	8	9	10	11	12	14	4	5	6	7	8	9	10	11	12	14
		0.19	0.263	0.206	0.234	0.315	0.319	0.29	0.241	0.264	0.268	0.004	0.004	0.003	0.022	0.006	0.007	0.009	0.01	0.01	0.013
		0.059	0.167	0.179	0.19	0.224	0.26	0.272	0.216	0.244	0.209	0	0.003	0.003	0.006	0.005	0.005	0.009	0.006	0.009	0.011
		0.058	0.141	0.17	0.147	0.148	0.183	0.216	0.178	0.175	0.168	0	0.001	0.002	0.003	0.002	0.004	0.008	0.005	0.006	0.01
		0.048	0.091	0.151	0.121	0.131	0.182	0.182	0.099	0.087	0.004	0	0.001	0.002	0.003	0.002	0.003	0.007	0.005	0.006	0.007
		0.006	0.052	0.14	0.111	0.111	0.092	0.065	0.065			0	0	0.001	0.002	0.002	0.003	0.007	0.003	0.003
		0.005	0.044	0.089	0.104	0.074	0.088	0.046				0	0	0.001	0.002	0.001	0.003	0.005
		0.004	0.031	0.042	0.092	0.057	0.063	0.036				0	0	0	0.002	0.001	0.002	0.002
		0	0.014	0.039	0.045	0.029	0.06	0.015					0	0	0.001	0.001	0.001
			0.011	0.01	0.031	0.028	0.046						0	0	0.001
			0.004	0.003	0.017	0.025	0.03
			0.001		0.003	0.005	0.01
	Mean	0.04625	0.0744545	0.1029	0.0995455	0.104273	0.121182	0.14025	0.1598	0.1925	0.16225	0.000571429	0.001	0.00133333	0.00466667	0.0025	0.0035	0.00671429	0.0058	0.0068	0.01025
	SEM	0.0224458	0.0252581	0.0238535	0.021948	0.0289492	0.0303512	0.0397235	0.0337393	0.040001	0.0566015	0.000571429	0.0005	0.000408248	0.00222361	0.000681385	0.000654654	0.000944011	0.00115758	0.00124097	0.00125
	No of Wells (inluding quiet wells)	8	11	11	11	11	11	8	5	4	4	7	9	9	9	8	8	7	5	5	4
	Week	4	5	6	7	8	9	10	11	12	14
	P value (D21 vs T21)	0.0073	0.0005	0.00087427	0.0006	0.0005	0.00441664	0.00799052	0.00184572	0.00114637	0.0363039
	Test	Mann-Whitney test	Mann-Whitney test	Unpaired t-test	Mann-Whitney test	Mann-Whitney test	Unpaired t-test	Unpaired t-test	Unpaired t-test	Unpaired t-test	Unpaired t-test

## Sheet: Fig 2A
	EPSCs in Mg Pie charts
	D21	Yes	48
		No	2
	T21	Yes	33
		No	8

## Sheet: Fig 2C
	Frequency of EPSC in Mg2+
	D21	T21
	38.5556	8.75676
	28.8056	5.76923
	24.6556	5.76923
	23.5	3.825
	20.075	3.66667
	16.0778	3.31183
	15.05	3.29474
	11.9167	2.42424
	7.04444	2.22222
	6.49524	1.33333
	5.06	0.944882
	4.95417	0.675676
	4.72222	0.632319
	4.62778	0.631579
	3.96333	0.625
	3.87	0.598504
	3.53514	0.522222
	3.1625	0.512821
	2.18519	0.510526
	2.02	0.452555
	2.01333	0.44359
	1.99444	0.403587
	1.89333	0.283871
	1.80417	0.275
	1.55	0.195652
	1.44583	0.166667
	1.35	0.135034
	1.29167	0.100279
	1.28	0.0601604
	1.27778	0
	1.09444	0
	1.07083	0
	1.055
	1.00556
	0.83
	0.55
	0.427778
	0.2775
	0.216667
Median	2.02	0.560363
	Mann Whitney test	p = 0.00006528

## Sheet: Fig 2D
	Amplitude of EPSC in Mg2+
	D21	T21
	-77.6151	-69.0346
	-61.0737	-62.2402
	-57.699	-58.0827
	-54.4681	-56.3596
	-49.9924	-52.8572
	-48.9499	-52.7651
	-47.1484	-50.094
	-46.2278	-50.0051
	-45.4326	-49.3791
	-45.3891	-49.0333
	-43.7591	-48.8479
	-43.0571	-40.3921
	-43.0403	-39.7116
	-42.61	-39.5035
	-41.7789	-38.8469
	-41.6598	-37.6153
	-41.6267	-36.0878
	-40.4563	-35.1883
	-38.0113	-35.1363
	-36.2722	-29.8336
	-35.8646	-27.8598
	-35.8646	-23.5988
	-31.1739	-23.4928
	-31.1305	-18.7647
	-30.8126	-18.6154
	-30.1761	-17.8085
	-29.7636	-17.652
	-28.9863	-17.652
	-27.6663	-17.316
	-24.7235	-17.2216
	-24.5917
	-24.3706
	-21.3132
	-20.5657
	-19.2346
	-18.006
	-17.8026
	-16.073
	-14.2495
Mean	-36.6317	-37.6999
SEM	2.2	2.8
	Two-tailed unpaired t-test	p = 0.762

## Sheet: Fig 2F
	EPSCs in Zero Mg Pie charts
	D21	Yes	49
		No	0
	T21	Yes	53
		No	6

## Sheet: Fig 2H
	Frequency of EPSC in zero Mg2+
	D21	T21
	21.7083	11.83
	19.4278	4.07083
	13.3812	3.4
	12.6667	3.04167
	12.2056	2.89
	9.98889	1.51111
	9.25333	1.23107
	7.46667	1.12778
	7.01667	0.84
	6.29167	0.73117
	4.20833	0.68182
	4.20556	0.63866
	3.61667	0.60241
	2.01667	0.52222
	1.90556	0.17371
	1.346	0.17029
		0
		0
		0
Median	7.24167	0.73117
	Mann Whitney test	p = 0.00002789

## Sheet: Fig 2I
	Frequency of EPSC in zero Mg2+
	D21	T21
	-56.9895	-40.3016
	-50.1351	-37.3312
	-50.0765	-37.0221
	-45.8785	-35.7591
	-41.7734	-35.0513
	-40.2622	-34.5543
	-40.1102	-34.2985
	-33.7606	-33.4106
	-30.4823	-31.4375
	-30.3266	-31.424
	-27.8954	-30.8438
	-26.0513	-30.5502
	-24.4	-30.0749
	-23.3358	-25.9341
		-25.599
		-21.2335
Mean	-37.2484	-32.1766
SEM	2.9	1.2
	Two-tailed unpaired t-test	p = 0.1011

[truncated: 68 more sheets: Fig 2K, Fig 3A, Fig 3C, Fig 3D, Fig 3E, Fig 4A, Fig 4B, Fig 4D, Fig 4E, Fig 4F, Fig 4G, Fig 4H, Fig 4J, Fig 4K, Fig 4L, Fig 4M, Fig 5A, Fig 5C, Fig 5D, Fig 6B …]
